# Supplementary material for: Proteomic study of different culture medium serum volume fractions on RANKL-dependent RAW264.7 cells differentiating into osteoclasts
Source: Proteome Sci. 2015 May 2;13:16. doi: 10.1186/s12953-015-0073-6 (PMC4427947; doi:10.1186/s12953-015-0073-6)
Supplement: Additional file 1: — Details of differentially expressed proteins between normal and low serum model. [file 12953_2015_73_MOESM1_ESM.xlsx]

## Sheet: Sheet1
Accession	Description	Score	Coverage	127/126 RAW	Actin Adjust
E9Q509	Pyruvate kinase OS=Mus musculus GN=Pklr PE=3 SV=1 - [E9Q509_MOUSE]	32.2643	4.6	3.84903	4.67683
P01942	Hemoglobin subunit alpha OS=Mus musculus GN=Hba PE=1 SV=2 - [HBA_MOUSE]	15.7872	23.94	2.3215	2.82078
P00860	Ornithine decarboxylase OS=Mus musculus GN=Odc1 PE=1 SV=2 - [DCOR_MOUSE]	14.8659	13.02	2.3176	2.81604
P43277	Histone H1.3 OS=Mus musculus GN=Hist1h1d PE=1 SV=2 - [H13_MOUSE]	107.43	25.34	1.98069	2.40667
Q00623	Apolipoprotein A-I OS=Mus musculus GN=Apoa1 PE=1 SV=2 - [APOA1_MOUSE]	8.85225	7.2	1.90226	2.31137
P13541	Myosin-3 OS=Mus musculus GN=Myh3 PE=2 SV=2 - [MYH3_MOUSE]	5.93354	1.19	1.80064	2.1879
G3UZR1	Tubulin beta-5 chain (Fragment) OS=Mus musculus GN=Tubb5 PE=4 SV=2 - [G3UZR1_MOUSE]	158.343	92.42	1.75792	2.13599
P07724	Serum albumin OS=Mus musculus GN=Alb PE=1 SV=3 - [ALBU_MOUSE]	19.6411	4.44	1.74735	2.12314
Q8VDU3	Apol9a protein OS=Mus musculus GN=Apol9a PE=2 SV=1 - [Q8VDU3_MOUSE]	9.80511	10	1.68362	2.04571
Q9WTV6	Ubl carboxyl-terminal hydrolase 18 OS=Mus musculus GN=Usp18 PE=1 SV=2 - [UBP18_MOUSE]	6.07229	4.62	1.67395	2.03397
Q9D1M1	DNA-directed RNA polymerases I and III subunit RPAC2 OS=Mus musculus GN=Polr1d PE=2 SV=1 - [Q9D1M1_MOUSE]	11.701	16.67	1.66899	2.02794
D3Z4N4	Insulin-like growth factor II (Fragment) OS=Mus musculus GN=Igf2 PE=3 SV=2 - [D3Z4N4_MOUSE]	4.41963	15.53	1.65912	2.01594
E9PV48	Protein I830012O16Rik OS=Mus musculus GN=I830012O16Rik PE=4 SV=1 - [E9PV48_MOUSE]	16.1296	17.12	1.63549	1.98723
E9QL87	Protein BC094916 OS=Mus musculus GN=BC094916 PE=4 SV=1 - [E9QL87_MOUSE]	2.77129	5.16	1.60331	1.94812
Q64282	Interferon-induced protein with tetratricopeptide repeats 1 OS=Mus musculus GN=Ifit1 PE=1 SV=2 - [IFIT1_MOUSE]	15.0311	11.66	1.59446	1.93738
Q920E5	Farnesyl pyrophosphate synthase OS=Mus musculus GN=Fdps PE=1 SV=1 - [FPPS_MOUSE]	220.858	39.38	1.59089	1.93304
P35505	Fumarylacetoacetase OS=Mus musculus GN=Fah PE=1 SV=2 - [FAAA_MOUSE]	3.19003	2.15	1.57312	1.91145
Q3TGG2	Ataxin-2-like protein OS=Mus musculus GN=Atxn2l PE=1 SV=1 - [Q3TGG2_MOUSE]	133.13	26.86	1.53572	1.866
Q61635	GTP-binding protein OS=Mus musculus GN=Ifi47 PE=2 SV=1 - [Q61635_MOUSE]	51.0351	32.62	1.50799	1.83231
Q62431	AT-rich interactive domain-containing protein 3A OS=Mus musculus GN=Arid3a PE=1 SV=1 - [ARI3A_MOUSE]	4.42995	2.5	1.50063	1.82337
E9PYL6	Inhibitor of nuclear factor kappa-B kinase subunit epsilon OS=Mus musculus GN=Ikbke PE=4 SV=1 - [E9PYL6_MOUSE]	13.4733	6.64	1.49927	1.82172
B1ATI9	Growth arrest-specific protein 7 OS=Mus musculus GN=Gas7 PE=4 SV=1 - [B1ATI9_MOUSE]	50.8767	22.33	1.47097	1.78733
Q9BDB7	Interferon-induced protein 44-like OS=Mus musculus GN=Ifi44l PE=2 SV=2 - [IF44L_MOUSE]	51.7557	23.71	1.45409	1.76682
Q8JZK9	Hydroxymethylglutaryl-CoA synthase, cytoplasmic OS=Mus musculus GN=Hmgcs1 PE=1 SV=1 - [HMCS1_MOUSE]	79.8932	24.62	1.45397	1.76667
Q3U687	Protein 2010002M12Rik OS=Mus musculus GN=2010002M12Rik PE=2 SV=1 - [Q3U687_MOUSE]	7.58607	4.72	1.43758	1.74676
A8DUK4	Beta-globin OS=Mus musculus GN=Hbbt1 PE=3 SV=1 - [A8DUK4_MOUSE]	9.96662	12.93	1.43454	1.74306
Q8BVK9	Sp110 nuclear body protein OS=Mus musculus GN=Sp110 PE=1 SV=1 - [SP110_MOUSE]	38.9113	20.45	1.41348	1.71748
F8WI35	Histone H3 OS=Mus musculus GN=H3f3a PE=3 SV=1 - [F8WI35_MOUSE]	9.87856	15.56	1.40874	1.71172
P17897	Lysozyme C-1 OS=Mus musculus GN=Lyz1 PE=1 SV=1 - [LYZ1_MOUSE]	51.4875	41.89	1.40432	1.70635
Q9CQV1	Mitochondrial import inner membrane translocase subunit TIM16 OS=Mus musculus GN=Pam16 PE=2 SV=1 - [TIM16_MOUSE]	17.8433	46.4	0.493794	0.599993
P11352	Glutathione peroxidase 1 OS=Mus musculus GN=Gpx1 PE=1 SV=2 - [GPX1_MOUSE]	28.2624	45.77	0.492858	0.598856
Q5SUC9	Protein SCO1 homolog, mitochondrial OS=Mus musculus GN=Sco1 PE=2 SV=1 - [SCO1_MOUSE]	3.13852	5.63	0.492734	0.598705
O35316	Sodium- and chloride-dependent taurine transporter OS=Mus musculus GN=Slc6a6 PE=1 SV=2 - [SC6A6_MOUSE]	5.96342	1.45	0.491778	0.597543
G3UX26	Voltage-dependent anion-selective channel protein 2 (Fragment) OS=Mus musculus GN=Vdac2 PE=1 SV=1 - [G3UX26_MOUSE]	98.3743	49.12	0.48922	0.594435
Q9D8B4	NADH dehydrogenase [ubiquinone] 1 alpha subcomplex subunit 11 OS=Mus musculus GN=Ndufa11 PE=2 SV=2 - [NDUAB_MOUSE]	4.53727	16.31	0.48916	0.594362
Q64521	Glycerol-3-phosphate dehydrogenase, mitochondrial OS=Mus musculus GN=Gpd2 PE=1 SV=2 - [GPDM_MOUSE]	133.81	43.88	0.487507	0.592354
B0V3P6	Bcl-2-like protein 15 OS=Mus musculus GN=Bcl2l15 PE=4 SV=1 - [B0V3P6_MOUSE]	2.66027	9.09	0.485561	0.589989
O88839-3	Isoform 3 of Disintegrin and metalloproteinase domain-containing protein 15 OS=Mus musculus GN=Adam15 - [ADA15_MOUSE]	12.1325	5.89	0.484955	0.589253
O89109	Intermediate conductance calcium-activated potassium channel protein 4 OS=Mus musculus GN=Kcnn4 PE=2 SV=1 - [KCNN4_MOUSE]	11.5517	10.12	0.484462	0.588653
Q3TYS2	Uncharacterized protein C17orf62 homolog OS=Mus musculus PE=2 SV=2 - [CQ062_MOUSE]	3.82062	4.81	0.483096	0.586994
Q8R5M8-4	Isoform 4 of Cell adhesion molecule 1 OS=Mus musculus GN=Cadm1 - [CADM1_MOUSE]	35.4775	20.62	0.479691	0.582857
Q32ME1	ATPase, Ca++ transporting, plasma membrane 4 OS=Mus musculus GN=Atp2b4 PE=1 SV=1 - [Q32ME1_MOUSE]	17.9501	5.87	0.479008	0.582026
Q9D5T0	ATPase family AAA domain-containing protein 1 OS=Mus musculus GN=Atad1 PE=1 SV=1 - [ATAD1_MOUSE]	16.5987	12.74	0.478638	0.581577
Q60932-2	Isoform Mt-VDAC1 of Voltage-dependent anion-selective channel protein 1 OS=Mus musculus GN=Vdac1 - [VDAC1_MOUSE]	136.781	60.78	0.473079	0.574823
P51881	ADP/ATP translocase 2 OS=Mus musculus GN=Slc25a5 PE=1 SV=3 - [ADT2_MOUSE]	108.148	32.55	0.471617	0.573046
Q9R007-1	Isoform 1 of C-type lectin domain family 5 member A OS=Mus musculus GN=Clec5a - [CLC5A_MOUSE]	9.86798	12.12	0.470984	0.572276
Q8C145	Zinc transporter ZIP6 OS=Mus musculus GN=Slc39a6 PE=1 SV=1 - [S39A6_MOUSE]	2.9163	2.09	0.470013	0.571097
D3Z0M4	Peroxisomal membrane protein 11B (Fragment) OS=Mus musculus GN=Pex11b PE=1 SV=1 - [D3Z0M4_MOUSE]	7.80867	9.77	0.469794	0.570831
Q9CPQ8	ATP synthase subunit g, mitochondrial OS=Mus musculus GN=Atp5l PE=1 SV=1 - [ATP5L_MOUSE]	41.1833	33.98	0.469243	0.570162
P40240	CD9 antigen OS=Mus musculus GN=Cd9 PE=1 SV=2 - [CD9_MOUSE]	28.5314	11.5	0.468355	0.569083
O08603	Retinoic acid early-inducible protein 1-beta OS=Mus musculus GN=Raet1b PE=1 SV=1 - [RAE1B_MOUSE]	7.27017	8.3	0.468091	0.568762
Q9DCC8	Mitochondrial import receptor subunit TOM20 homolog OS=Mus musculus GN=Tomm20 PE=1 SV=1 - [TOM20_MOUSE]	5.67847	17.24	0.467355	0.567867
Q3U4X8	DNA ligase OS=Mus musculus GN=Lig1 PE=1 SV=1 - [Q3U4X8_MOUSE]	151.97	31.01	0.467017	0.567457
D3YWT0	Signal peptidase complex catalytic subunit SEC11A OS=Mus musculus GN=Sec11a PE=4 SV=1 - [D3YWT0_MOUSE]	5.38064	11.76	0.466659	0.567022
Q922U2	Keratin, type II cytoskeletal 5 OS=Mus musculus GN=Krt5 PE=1 SV=1 - [K2C5_MOUSE]	29.8956	10	0.466515	0.566847
Q80ZW2	Protein THEM6 OS=Mus musculus GN=Them6 PE=2 SV=1 - [THEM6_MOUSE]	7.87932	12.56	0.466324	0.566615
Q9D6K8	FUN14 domain-containing protein 2 OS=Mus musculus GN=Fundc2 PE=2 SV=1 - [FUND2_MOUSE]	23.2883	22.52	0.464779	0.564737
Q6AXC6	Probable ATP-dependent RNA helicase DDX11 OS=Mus musculus GN=Ddx11 PE=2 SV=1 - [DDX11_MOUSE]	3.3492	1.25	0.464608	0.564529
Q61735	Leukocyte surface antigen CD47 OS=Mus musculus GN=Cd47 PE=1 SV=2 - [CD47_MOUSE]	15.3981	8.91	0.461887	0.561223
F8WHM5	Golgi apparatus protein 1 (Fragment) OS=Mus musculus GN=Glg1 PE=4 SV=1 - [F8WHM5_MOUSE]	114.995	24.68	0.460966	0.560104
F6UB20	Mitochondrial amidoxime reducing component 2 (Fragment) OS=Mus musculus GN=Marc2 PE=1 SV=1 - [F6UB20_MOUSE]	14.779	15.52	0.45769	0.556124
Q6P6I8	Signal-regulatory protein alpha OS=Mus musculus GN=Sirpa PE=1 SV=1 - [Q6P6I8_MOUSE]	38.669	19.06	0.455457	0.55341
Q9CR89-2	Isoform 2 of Endoplasmic reticulum-Golgi intermediate compartment protein 2 OS=Mus musculus GN=Ergic2 - [ERGI2_MOUSE]	3.69153	4.3	0.454471	0.552213
Q3KNM2	E3 ubiquitin-protein ligase MARCH5 OS=Mus musculus GN=March5 PE=2 SV=1 - [MARH5_MOUSE]	3.22478	4.68	0.453335	0.550833
Q8VE98	CD276 antigen OS=Mus musculus GN=Cd276 PE=1 SV=1 - [CD276_MOUSE]	3.48952	3.16	0.450926	0.547905
Q9D880	Mitochondrial import inner membrane translocase subunit TIM50 OS=Mus musculus GN=Timm50 PE=1 SV=1 - [TIM50_MOUSE]	22.138	14.73	0.448024	0.544379
Q9Z2K1	Keratin, type I cytoskeletal 16 OS=Mus musculus GN=Krt16 PE=1 SV=3 - [K1C16_MOUSE]	5.2714	2.99	0.447513	0.543758
Q8R2Y8	Peptidyl-tRNA hydrolase 2, mitochondrial OS=Mus musculus GN=Ptrh2 PE=2 SV=1 - [PTH2_MOUSE]	28.9153	29.83	0.444313	0.53987
O54734	Dolichyl-diphosphooligosaccharide--protein glycosyltransferase 48 kDa subunit OS=Mus musculus GN=Ddost PE=1 SV=2 - [OST48_MOUSE]	26.654	11.34	0.443903	0.539371
Q9D6J5	NADH dehydrogenase [ubiquinone] 1 beta subcomplex subunit 8, mitochondrial OS=Mus musculus GN=Ndufb8 PE=1 SV=1 - [NDUB8_MOUSE]	3.14806	5.91	0.442865	0.538111
P58242	Acid sphingomyelinase-like phosphodiesterase 3b OS=Mus musculus GN=Smpdl3b PE=1 SV=1 - [ASM3B_MOUSE]	11.0265	5.04	0.44106	0.535917
P56379	6.8 kDa mitochondrial proteolipid OS=Mus musculus GN=Mp68 PE=2 SV=1 - [68MP_MOUSE]	3.54544	13.79	0.439473	0.53399
S4R1E5	Glutathione peroxidase OS=Mus musculus GN=Gpx4 PE=3 SV=1 - [S4R1E5_MOUSE]	12.0158	22.93	0.433418	0.526632
Q60931	Voltage-dependent anion-selective channel protein 3 OS=Mus musculus GN=Vdac3 PE=1 SV=1 - [VDAC3_MOUSE]	41.6148	20.85	0.432746	0.525815
O70250	Phosphoglycerate mutase 2 OS=Mus musculus GN=Pgam2 PE=1 SV=3 - [PGAM2_MOUSE]	29.0125	11.86	0.432658	0.525708
Q8K4Q8	Collectin-12 OS=Mus musculus GN=Colec12 PE=1 SV=1 - [COL12_MOUSE]	33.302	7.41	0.429092	0.521376
Q9QYA2	Mitochondrial import receptor subunit TOM40 homolog OS=Mus musculus GN=Tomm40 PE=1 SV=3 - [TOM40_MOUSE]	10.1867	5.54	0.426204	0.517866
Q505D7	Optic atrophy 3 protein homolog OS=Mus musculus GN=Opa3 PE=1 SV=1 - [OPA3_MOUSE]	4.05278	6.7	0.424854	0.516226
Q8VED5	Keratin, type II cytoskeletal 79 OS=Mus musculus GN=Krt79 PE=2 SV=2 - [K2C79_MOUSE]	12.852	7.53	0.424153	0.515374
O08602	Retinoic acid early-inducible protein 1-alpha OS=Mus musculus GN=Raet1a PE=1 SV=1 - [RAE1A_MOUSE]	7.01097	9.09	0.421436	0.512073
Q8C163	Nuclease EXOG, mitochondrial OS=Mus musculus GN=Exog PE=2 SV=1 - [EXOG_MOUSE]	5.81995	4.08	0.420302	0.510695
P97742	Carnitine O-palmitoyltransferase 1, liver isoform OS=Mus musculus GN=Cpt1a PE=1 SV=4 - [CPT1A_MOUSE]	2.68095	1.55	0.415091	0.504363
D3Z568	NADH dehydrogenase (Ubiquinone) 1 beta subcomplex, 5, isoform CRA_e OS=Mus musculus GN=Ndufb5 PE=4 SV=1 - [D3Z568_MOUSE]	15.1175	33.61	0.413409	0.50232
O08604	Retinoic acid early-inducible protein 1-gamma OS=Mus musculus GN=Raet1c PE=1 SV=1 - [RAE1C_MOUSE]	12.163	9.88	0.412692	0.501448
P12787	Cytochrome c oxidase subunit 5A, mitochondrial OS=Mus musculus GN=Cox5a PE=1 SV=2 - [COX5A_MOUSE]	48.7068	34.25	0.411944	0.500539
O08600	Endonuclease G, mitochondrial OS=Mus musculus GN=Endog PE=2 SV=1 - [NUCG_MOUSE]	5.03436	9.18	0.408292	0.496102
P00405	Cytochrome c oxidase subunit 2 OS=Mus musculus GN=Mtco2 PE=1 SV=1 - [COX2_MOUSE]	24.8488	13.22	0.407011	0.494546
P53986	Monocarboxylate transporter 1 OS=Mus musculus GN=Slc16a1 PE=1 SV=1 - [MOT1_MOUSE]	4.69687	2.64	0.395956	0.481113
Q9CPW5	Translocon-associated protein subunit beta OS=Mus musculus GN=Ssr2 PE=1 SV=1 - [SSRB_MOUSE]	2.87005	3.83	0.385518	0.46843
Q61387	Cytochrome c oxidase subunit 7A-related protein, mitochondrial OS=Mus musculus GN=Cox7a2l PE=2 SV=1 - [COX7R_MOUSE]	8.16332	18.92	0.383222	0.46564
Q9ESU7	Neutral amino acid transporter ASCT2 OS=Mus musculus GN=Slc1a5 PE=1 SV=1 - [Q9ESU7_MOUSE]	29.2581	11.35	0.361662	0.439443
D3YUK4	NADH dehydrogenase [ubiquinone] 1 beta subcomplex subunit 10 (Fragment) OS=Mus musculus GN=Ndufb10 PE=4 SV=1 - [D3YUK4_MOUSE]	27.744	36.24	0.324691	0.394522
H3BJL2	Protein 9930021J03Rik (Fragment) OS=Mus musculus GN=9930021J03Rik PE=4 SV=1 - [H3BJL2_MOUSE]	5.51309	0.9	0.316647	0.384747
P56393	Cytochrome c oxidase subunit 7B, mitochondrial OS=Mus musculus GN=Cox7b PE=2 SV=1 - [COX7B_MOUSE]	3.26423	10	0.315536	0.383398
Q64374	Regucalcin OS=Mus musculus GN=Rgn PE=1 SV=1 - [RGN_MOUSE]	3.95216	3.01	0.249273	0.302884
Q61838	Alpha-2-macroglobulin OS=Mus musculus GN=A2m PE=1 SV=3 - [A2M_MOUSE]	5.96224	1.2	0.240538	0.29227
P01029	Complement C4-B OS=Mus musculus GN=C4b PE=1 SV=3 - [CO4B_MOUSE]	5.66246	1.44	0.232227	0.282171
E9PVS1	Inter-alpha-trypsin inhibitor heavy chain H3 OS=Mus musculus GN=Itih3 PE=4 SV=1 - [E9PVS1_MOUSE]	2.91268	1.43	0.221157	0.268721
B1AXP6-2	Isoform 2 of Mitochondrial import receptor subunit TOM5 homolog OS=Mus musculus GN=Tomm5 - [TOM5_MOUSE]	3.15369	18.6	0.149614	0.181792
P50446	Keratin, type II cytoskeletal 6A OS=Mus musculus GN=Krt6a PE=2 SV=3 - [K2C6A_MOUSE]	23.4099	8.32	0.143192	0.173987
